# Supplementary material for: The Effect of Antiretroviral Therapy on SIRT1, SIRT3 and SIRT6 Expression in HIV-Infected Patients
Source: Molecules. 2022 Feb 17;27(4):1358. doi: 10.3390/molecules27041358 (PMC8879865; doi:10.3390/molecules27041358)
Supplement: Supplementary file 1 [file molecules-27-01358-s001.zip]

Archive with 1 entries (1 files):
- molecules-1575770-supplementary.pdf
